# Supplementary material for: Development and evaluation of a triplex real-time PCR assay for enhanced plague diagnostics in Madagascar
Source: PLoS Negl Trop Dis. 2025 Jul 24;19(7):e0013278. doi: 10.1371/journal.pntd.0013278 (PMC12313063; doi:10.1371/journal.pntd.0013278)
Supplement: S2 Data — (XLS) [file pntd.0013278.s002.xls]

## Sheet: Data
Supplementary Data S2. Sample's identity, clinical form and laboratory results of plague diagnostics.
Sample ID	Date of sampling	Clinical forms	F1RDT	Bacteriology	caf 1 and Pla qPCR	qPCR triplex (caf1, Pla and YopM)
1	2022	Pulmonary	NEG	NEG	NEG	NEG
2	2022	Pulmonary	NEG	NEG	NEG	NEG
3	2022	Pulmonary	NEG	NEG	NEG	NEG
4	2022	Pulmonary	NEG	NEG	NEG	NEG
5	2023	Pulmonary	POS	POS	POS	POS
6	2023	Pulmonary	NEG	NEG	NEG	NEG
7	2023	Pulmonary	NEG	NEG	NEG	NEG
8	2023	Pulmonary	POS	NEG	POS	POS
9	2023	Pulmonary	POS	NEG	POS	POS
10	2023	Pulmonary	NEG	NEG	NEG	NEG
11	2023	Pulmonary	NEG	NEG	NEG	NEG
12	2023	Pulmonary	NEG	NEG	NEG	NEG
13	2023	Pulmonary	NEG	NEG	NEG	NEG
14	2023	Bubonic	NEG	NEG	Non conclusive	NEG
15	2023	Pulmonary	NEG	NEG	NEG	NEG
16	2023	Pulmonary	NEG	NEG	NEG	NEG
17	2023	Pulmonary	NEG	NEG	NEG	POS
18	2023	Pulmonary	POS	NEG	POS	POS
19	2023	Pulmonary	NEG	NEG	NEG	NEG
20	2022	Bubonic	NEG	NEG	NEG	NEG
21	2022	Bubonic	POS	POS	POS	POS
22	2022	Bubonic	POS	POS	POS	POS
23	2022	Bubonic	POS	POS	POS	POS
24	2022	Bubonic	NEG	NEG	NEG	NEG
25	2022	Pulmonary	NEG	NEG	NEG	NEG
26	2022	Bubonic	POS	POS	POS	POS
27	2022	Pulmonary	POS	NEG	NEG	NEG
28	2022	Bubonic	NEG	NEG	NEG	NEG
29	2022	Bubonic	POS	POS	POS	POS
30	2022	Bubonic	POS	NEG	POS	POS
31	2022	Pulmonary	NEG	NEG	NEG	NEG
32	2022	Bubonic	NEG	NEG	NEG	NEG
33	2022	Bubonic	POS	POS	POS	POS
34	2022	Bubonic	NEG	NEG	NEG	NEG
35	2022	Bubonic	NEG	NEG	NEG	NEG
36	2023	Pulmonary	NEG	NEG	NEG	NEG
37	2022	Bubonic	NEG	NEG	NEG	NEG
38	2022	Bubonic	POS	NEG	NEG	NEG
39	2022	Bubonic	POS	POS	POS	POS
40	2022	Bubonic	POS	POS	POS	POS
41	2022	Bubonic	NEG	NEG	NEG	NEG
42	2022	Pulmonary	POS	POS	POS	POS
43	2022	Pulmonary	POS	POS	POS	POS
44	2022	Pulmonary	NEG	NEG	NEG	NEG
45	2022	Pulmonary	NEG	NEG	NEG	NEG
46	2022	Pulmonary	NEG	NEG	NEG	NEG
47	2022	Pulmonary	NEG	NEG	NEG	NEG
48	2022	Bubonic	POS	POS	POS	POS
49	2023	Pulmonary	POS	POS	POS	POS
50	2022	Bubonic	NEG	NEG	NEG	NEG
51	2022	Pulmonary	POS	POS	POS	POS
52	2022	Bubonic	NEG	NEG	NEG	NEG
53	2022	Bubonic	POS	POS	POS	POS
54	2022	Bubonic	POS	POS	POS	POS
55	2023	Pulmonary	POS	POS	POS	POS
56	2022	Bubonic	NEG	NEG	NEG	NEG
57	2022	Bubonic	POS	POS	POS	POS
58	2022	Bubonic	POS	POS	POS	POS
59	2022	Bubonic	NEG	NEG	NEG	NEG
60	2023	Pulmonary	POS	POS	POS	POS
61	2022	Bubonic	NEG	NEG	NEG	NEG
62	2022	Pulmonary	POS	POS	POS	POS
63	2023	Pulmonary	NEG	NEG	NEG	NEG
64	2022	Bubonic	NEG	NEG	NEG	NEG
65	2022	Bubonic	NEG	NEG	NEG	NEG
66	2022	Bubonic	NEG	NEG	NEG	NEG
67	2022	Bubonic	NEG	NEG	NEG	NEG
68	2022	Bubonic	NEG	NEG	NEG	NEG
69	2022	Bubonic	NEG	NEG	NEG	NEG
70	2022	Bubonic	NEG	NEG	NEG	NEG
71	2023	Pulmonary	NEG	NEG	NEG	NEG
72	2022	Bubonic	NEG	NEG	NEG	NEG
73	2022	Bubonic	NEG	NEG	NEG	NEG
74	2022	Bubonic	NEG	NEG	NEG	NEG
75	2022	Bubonic	POS	POS	POS	POS
76	2022	Bubonic	NEG	NEG	POS	NEG
77	2022	Bubonic	POS	POS	POS	POS
78	2022	Pulmonary	POS	NEG	POS	POS
79	2022	Pulmonary	POS	NEG	POS	POS
80	2022	Pulmonary	POS	NEG	POS	POS
81	2022	Pulmonary	POS	NEG	POS	POS
82	2023	Pulmonary	POS	POS	POS	POS
83	2022	Bubonic	NEG	NEG	NEG	NEG
84	2022	Bubonic	POS	POS	POS	POS
85	2022	Bubonic	POS	POS	POS	POS
86	2022	Pulmonary	NEG	NEG	NEG	NEG
87	2022	Bubonic	POS	POS	POS	POS
88	2022	Bubonic	POS	POS	POS	POS
89	2022	Bubonic	POS	POS	POS	POS
90	2022	Pulmonary	POS	NEG	POS	POS
91	2022	Pulmonary	NEG	NEG	NEG	NEG
92	2022	Pulmonary	NEG	NEG	NEG	NEG
93	2022	Pulmonary	POS	NEG	POS	POS
94	2022	Pulmonary	NEG	NEG	NEG	NEG
95	2022	Bubonic	POS	POS	POS	POS
96	2023	Pulmonary	POS	POS	POS	POS
97	2022	Bubonic	POS	POS	POS	POS
98	2022	Pulmonary	NEG	NEG	NEG	NEG
99	2023	Pulmonary	NEG	NEG	NEG	NEG
100	2023	Pulmonary	POS	NEG	Non conclusive	POS

## Sheet: Variables Dictionary
Variable Name	Description	Values / Meaning
Sample ID	Identifier assigned to each sample	1, 2, 3, ..., 100
Date of sampling	Year in which the sample was collected	2022, 2023
Clinical forms	Clinical presentation suspected or confirmed for plague	Pulmonary Plague, Bubonic Plague
F1RDT	Result of the F1 Rapid Diagnostic Test (detects F1 antigen of Yersinia pestis)	POS (positive), NEG (negative)
Bacteriology	Result of bacteriological culture to detect Yersinia pestis	POS, NEG
caf1 and Pla qPCR	Result of duplex real-time PCR targeting caf1 and pla genes of Yersinia pestis	POS, NEG, Non conclusive
qPCR multiplex caf1 Pla YopM	Result of multiplex (triplex) real-time PCR targeting caf1, pla, and yopM genes	POS, NEG
